# Supplementary material for: Oleanolic Acid Glycosides from Scabiosa caucasica and Scabiosa ochroleuca: Structural Analysis and Cytotoxicity
Source: Molecules. 2023 May 25;28(11):4329. doi: 10.3390/molecules28114329 (PMC10254451; doi:10.3390/molecules28114329)
Supplement: Supplementary file 1 [file molecules-28-04329-s001.zip]

Archive with 1 entries (1 files):
- molecules-2361883-supplementary.pdf
